# Supplementary material for: Work-related posttraumatic stress disorder in paramedics in comparison to data from the general population of working age. A systematic review and meta-analysis
Source: Front Public Health. 2023 Mar 9;11:1151248. doi: 10.3389/fpubh.2023.1151248 (PMC10035789; doi:10.3389/fpubh.2023.1151248)
Supplement: Supplementary file 1 [file Data_Sheet_1.ZIP]

Archive with 15 entries (15 files):
- S10 Forest_plot_general_pop_HMD.png
- S11_Forest_plot_general_pop_ND.png
- S12 Funnelplot_general_pop_UX.png
- S13 Funnelplot_general_pop_HMD.png
- S14 Funnelplot_general_pop_ND.png
- S1_PRISMA_2020_checklist.docx
- S2 Search-Strategy_PTSD_Paramedics.pdf
- S3 Search-Strategy_PTSD_OECD_High-income_Countries.docx
- S4_AXIS_Critical_Appraisal_PTSD_end.xlsx
- S5 Study Characteristics_Paramedics.docx
- S6 Study Characteristics_General_Pop.docx
- S7 Funnelplot_Paramed.png
- S8 Forest_plot_Paramedics_Screenings.png
- S9 Forest_plot_general_pop_UX.png
- Supplementary_Material_PTSD_Paramedics_Frontiers.docx
