# Supplementary material for: Work-related posttraumatic stress disorder in paramedics in comparison to data from the general population of working age. A systematic review and meta-analysis
Source: Front Public Health. 2023 Mar 9;11:1151248. doi: 10.3389/fpubh.2023.1151248 (PMC10035789; doi:10.3389/fpubh.2023.1151248)
Supplement: Supplementary file 1 [file Data_Sheet_1.ZIP › S4_AXIS_Critical_Appraisal_PTSD_end.xlsx]

## Sheet: Appraisal_End
#	Study ID	1	GI	2	3	4	5	6	7	8	9	10	11	GM	12	13	14	15	16	GR	17	18	GD	19	20	GO	Gesamt	Total (max. 20)	18	0.8-1	0.6-0.799	<0.599
1	Alaqeel, 2019	1	1	1	0	1	1	0	0	1	1	1	1	7	0	0	0	0	1	1	1	1	2	1	1	2	13	13	0.722	0	1	0
2	Bennett, 2005	1	1	1	0	1	1	0	0	1	1	0	0	5	0	0	0	1	1	2	1	1	2	0	1	1	11	11	0.611	0	1	0
3	Berger, 2007	1	1	1	0	1	1	0	1	1	1	0	1	7	0	1	1	0	0	2	1	0	1	0	1	1	12	12	0.667	0	1	0
4	Brauchle, 2006	0	0	1	0	1	1	0	0	1	1	0	0	5	0	1	0	0	1	2	1	0	1	0	0	0	8	8	0.444	0	0	1
5	Carleton, 2018	1	1	1	0	1	1	0	0	1	1	1	1	7	1	0	0	0	1	2	1	1	2	1	1	2	14	14	0.778	0	1	0
6	Clohessy, 1999	1	1	1	0	1	1	0	0	1	1	0	0	5	0	1	0	0	1	2	1	0	1	1	0	1	10	10	0.556	0	0	1
7	Di Fiorino, 2004	1	1	1	0	1	0	0	0	1	1	1	0	5	0	0	0	1	0	1	0	1	1	0	1	1	9	9	0.5	0	0	1
8	Donnelly, 2020	1	1	1	0	1	1	0	1	1	1	1	1	8	1	0	1	1	1	4	1	1	2	1	1	2	17	17	0.944	1	0	0
9	Eiche, 2019	1	1	1	0	1	1	0	0	1	1	1	1	7	1	0	0	1	1	3	1	1	2	1	1	2	15	15	0.833	1	0	0
10	Feldman, 2021	1	1	1	1	1	1	0	0	1	1	1	1	8	1	1	0	1	1	4	1	1	2	0	1	1	16	16	0.889	1	0	0
11	Gallagher, 2009	1	1	1	0	1	1	0	0	1	1	0	0	5	1	1	0	0	1	3	1	1	2	0	0	0	11	11	0.611	0	1	0
12	Häller, 2019	1	1	1	0	1	1	0	1	1	1	1	1	8	1	0	0	1	1	3	1	1	2	0	1	1	15	15	0.833	1	0	0
13a	Hsiao, 2019	1	1	1	0	1	1	0	0	1	1	1	1	7	1	0	0	1	1	3	1	1	2	1	1	2	15	15	0.833	1	0	0
13b	Ma, 2020	1	1	1	0	1	1	0	0	1	1	1	1	7	1	0	0	1	1	3	1	1	2	1	1	2	15	15	0.833	1	0	0
14	Jasielska, 2019	1	1	1	0	1	1	0	0	1	1	0	0	5	0	0	0	0	1	1	0	1	1	0	0	0	8	8	0.444	0	0	1
15	Jones, 2018	1	1	1	0	1	1	0	0	1	1	1	1	7	1	0	0	0	1	2	1	1	2	1	1	2	14	14	0.778	0	1	0
16	Jonsson, 2004	1	1	1	0	1	1	0	0	1	1	0	0	5	0	1	0	1	1	3	1	1	2	0	1	1	12	12	0.667	0	1	0
17	Katsavouni, 2016	1	1	1	0	1	0	0	0	1	1	0	1	5	0	0	0	0	1	1	1	0	1	0	1	1	9	9	0.5	0	0	1
18a	Khan, 2020a	1	1	1	1	1	1	1	0	1	0	1	1	8	1	0	0	1	1	3	1	0	1	1	1	2	15	15	0.833	1	0	0
18b	Khan, 2020b	1	1	1	1	1	1	0	0	1	0	1	1	7	1	0	0	1	1	3	1	0	1	1	1	2	14	14	0.778	0	1	0
19	Khashaba, 2014	1	1	1	0	1	1	1	0	1	1	1	1	8	1	0	0	1	1	3	0	1	1	0	1	1	14	14	0.778	0	1	0
20	Khazaei, 2021	1	1	1	1	1	1	1	0	1	1	1	1	9	1	1	0	1	1	4	1	1	2	1	1	2	18	18	1	1	0	0
21	Köhler, 2018	1	1	0	0	1	1	0	0	1	1	1	1	6	1	1	0	1	1	4	1	1	2	1	1	2	15	15	0.833	1	0	0
22	Kucmin, 2018	1	1	1	0	1	1	0	0	1	1	0	0	5	1	0	0	1	1	3	1	0	1	0	1	1	11	11	0.611	0	1	0
23	Kyron, 2021	1	1	1	0	1	1	1	0	1	1	1	1	8	1	1	0	0	1	3	1	1	2	0	1	1	15	15	0.833	1	0	0
24	Luftman, 2017	1	1	1	0	1	1	0	0	0	1	0	0	4	0	0	0	1	1	2	1	1	2	1	1	2	11	11	0.611	0	1	0
25	Mishra, 2010	1	1	1	0	1	1	0	0	1	1	0	0	5	1	0	0	1	1	3	0	1	1	1	1	2	12	12	0.667	0	1	0
26	Ogińska-Bulik, 2021	1	1	1	0	1	1	1	0	1	1	1	1	8	0	0	0	1	1	2	1	1	2	1	1	2	15	15	0.833	1	0	0
27	Oravecz, 2018	1	1	1	0	1	1	0	0	0	1	0	0	4	0	0	0	1	1	2	0	0	0	0	1	1	8	8	0.444	0	0	1
28	Parobkiewicz, 2021	1	1	0	0	1	0	0	0	1	1	1	0	4	1	0	0	0	1	2	0	0	0	1	1	2	9	9	0.5	0	0	1
29	Perrin, 2007	1	1	1	1	1	1	1	0	1	1	1	1	9	0	1	0	1	1	3	1	1	2	1	1	2	17	17	0.944	1	0	0
30	Regehr, 2002	1	1	1	0	1	1	0	0	1	1	0	0	5	1	0	0	1	1	3	1	1	2	1	0	1	12	12	0.667	0	1	0
31	Reti, 2021	1	1	1	1	1	1	0	0	1	1	1	0	7	1	0	0	1	1	3	1	1	2	0	1	1	14	14	0.778	0	1	0
32	Setlack, 2021	1	1	0	0	1	1	0	0	1	1	1	1	6	1	0	0	1	1	3	1	1	2	0	1	1	13	13	0.722	0	1	0
33	Shepherd, 2014	1	1	1	0	1	1	0	0	0	1	1	1	6	1	0	0	1	1	3	0	1	1	1	1	2	13	13	0.722	0	1	0
34	Straud, 2018	1	1	0	0	1	1	0	0	1	1	1	1	6	1	0	0	1	1	3	1	1	2	0	1	1	13	13	0.722	0	1	0
35	Surgenor, 2020	1	1	1	0	1	1	0	0	1	1	1	1	7	1	0	0	0	1	2	1	1	2	1	1	2	14	14	0.778	0	1	0
36	Tatebe, 2020	1	1	1	0	1	1	0	0	1	1	1	1	7	1	0	0	0	1	2	0	1	1	1	1	2	13	13	0.722	0	1	0
37	Teegen, 2000	1	1	1	0	1	1	0	0	0	1	1	1	6	1	0	0	1	1	3	1	0	1	0	0	0	11	11	0.611	0	1	0
38	Tremblay, 2020	1	1	1	0	1	1	0	0	1	1	1	1	7	1	0	0	1	1	3	0	0	0	1	1	2	13	13	0.722	0	1	0
39	van der Ploeg, 2003	1	1	1	0	1	1	1	0	1	1	1	0	7	1	0	0	0	1	2	1	1	2	1	0	1	13	14	0.778	0	1	0
40a	Yip, 2016a	1	1	1	1	1	1	0	0	1	1	1	1	8	1	0	0	1	1	3	0	1	1	1	1	2	15	15	0.833	1	0	0
40b	Yip, 2016b	1	1	1	1	1	1	0	0	1	1	1	1	8	1	0	0	1	1	3	0	1	1	1	1	2	15	15	0.833	1	0	0
41	Yacout, 2020	1	1	1	0	1	1	0	0	1	1	1	1	7	1	0	0	0	1	2	0	0	0	1	1	2	12	12	0.667	0	1	0
42	Rybojad, 2016	1	1	1	0	1	0	0	0	0	1	1	0	4	1	0	0	1	1	3	1	1	2	0	1	1	11	11	0.611	0	1	0
43	Halpern, 2010	1	1	0	0	1	1	0	0	0	1	1	1	5	1	0	0	0	1	2	0	1	1	1	1	2	11	11	0.611	0	1	0

## Sheet: Appraisal_Final_End
#	Study ID	1	GI	2	3	4	5	6	7	8	9	10	11	GM	12	13	14	15	16	GR	17	18	GD	19	20	GO	Total (max. 20)	17
1	Alaqeel, 2019	1	1	1	0	1	1	0	0	1	1	1	1	7	0	0	0	0	1	1	1	1	2	1	1	2	13	0.765
2	Alexander 2001	1	1	1	0	1	1	0	0	1	1	1	1	7	1	0	0	1	1	3	1	0	1	0	0	0	12	0.706
3	Bennett, 2005	1	1	1	0	1	1	0	0	1	1	0	0	5	0	0	0	1	1	2	1	1	2	0	1	1	11	0.647
4	Brauchle, 2006	0	0	1	0	1	1	0	0	1	1	0	0	5	0	1	0	0	1	2	1	0	1	0	0	0	8	0.471
5	Carleton, 2018	1	1	1	0	1	1	0	0	1	1	1	1	7	1	0	0	0	1	2	1	1	2	1	1	2	14	0.824
6	Di Fiorino, 2004	1	1	1	0	1	0	0	0	1	1	1	0	5	0	0	0	1	0	1	0	1	1	0	1	1	9	0.529
7	Donnelly, 2020	1	1	1	0	1	1	0	1	1	1	1	1	8	1	0	1	1	1	4	1	1	2	1	1	2	17	1
8	Eiche, 2019	1	1	1	0	1	1	0	0	1	1	1	1	7	1	0	0	1	1	3	1	1	2	1	1	2	15	0.882
9	Feldman, 2021	1	1	1	1	1	1	0	0	1	1	1	1	8	1	1	0	1	1	4	1	1	2	0	1	1	16	0.941
10	Gallagher, 2009	1	1	1	0	1	1	0	0	1	1	0	0	5	1	1	0	0	1	3	1	1	2	0	0	0	11	0.647
11	Häller, 2019	1	1	1	0	1	1	0	1	1	1	1	1	8	1	0	0	1	1	3	1	1	2	0	1	1	15	0.882
12	Halpern, 2010	1	1	0	0	1	1	0	0	0	1	1	1	5	1	0	0	0	1	2	0	1	1	1	1	2	11	0.647
13	Hsiao, 2019	1	1	1	0	1	1	0	0	1	1	1	1	7	1	0	0	1	1	3	1	1	2	1	1	2	15	0.882
14	Jasielska, 2019	1	1	1	0	1	1	0	0	1	1	0	0	5	0	0	0	0	1	1	0	1	1	0	0	0	8	0.471
15	Jones, 2018	1	1	1	0	1	1	0	0	1	1	1	1	7	1	0	0	0	1	2	1	1	2	1	1	2	14	0.824
16	Jonsson, 2004	1	1	1	0	1	1	0	0	1	1	0	0	5	0	1	0	1	1	3	1	1	2	0	1	1	12	0.706
17	Katsavouni, 2016	1	1	1	0	1	0	0	0	1	1	0	1	5	0	0	0	0	1	1	1	0	1	0	1	1	9	0.529
18	Khan, 2020a	1	1	1	1	1	1	1	0	1	0	1	1	8	1	0	0	1	1	3	1	0	1	1	1	2	15	0.882
19	Khan, 2020b	1	1	1	1	1	1	0	0	1	0	1	1	7	1	0	0	1	1	3	1	0	1	1	1	2	14	0.824
20	Köhler, 2018	1	1	0	0	1	1	0	0	1	1	1	1	6	1	1	0	1	1	4	1	1	2	1	1	2	15	0.882
21	Kucmin, 2018	1	1	1	0	1	1	0	0	1	1	0	0	5	1	0	0	1	1	3	1	0	1	0	1	1	11	0.647
22	Kyron, 2021	1	1	1	0	1	1	1	0	1	1	1	1	8	1	1	0	0	1	3	1	1	2	0	1	1	15	0.882
23	Luftman, 2017	1	1	1	0	1	1	0	0	0	1	0	0	4	0	0	0	1	1	2	1	1	2	1	1	2	11	0.647
24	Mishra, 2010	1	1	1	0	1	1	0	0	1	1	0	0	5	1	0	0	1	1	3	0	1	1	1	1	2	12	0.706
25	Ogińska-Bulik, 2021	1	1	1	0	1	1	1	0	1	1	1	1	8	0	0	0	1	1	2	1	1	2	1	1	2	15	0.882
26	Oravecz, 2018	1	1	1	0	1	1	0	0	0	1	0	0	4	0	0	0	1	1	2	0	0	0	0	1	1	8	0.471
27	Parobkiewicz, 2021	1	1	0	0	1	0	0	0	1	1	1	0	4	1	0	0	0	1	2	0	0	0	1	1	2	9	0.529
28	Perrin, 2007	1	1	1	1	1	1	1	0	1	1	1	1	9	0	1	0	1	1	3	1	1	2	1	1	2	17	1
29	Regehr, 2002	1	1	1	0	1	1	0	0	1	1	0	0	5	1	0	0	1	1	3	1	1	2	1	0	1	12	0.706
30	Reti, 2021	1	1	1	1	1	1	0	0	1	1	1	0	7	1	0	0	1	1	3	1	1	2	0	1	1	14	0.824
31	Rybojad, 2016	1	1	1	0	1	0	0	0	0	1	1	0	4	1	0	0	1	1	3	1	1	2	0	1	1	11	0.647
32	Setlack, 2021	1	1	0	0	1	1	0	0	1	1	1	1	6	1	0	0	1	1	3	1	1	2	0	1	1	13	0.765
33	Shepherd, 2014	1	1	1	0	1	1	0	0	0	1	1	1	6	1	0	0	1	1	3	0	1	1	1	1	2	13	0.765
34	Straud, 2018	1	1	0	0	1	1	0	0	1	1	1	1	6	1	0	0	1	1	3	1	1	2	0	1	1	13	0.765
35	Surgenor, 2020	1	1	1	0	1	1	0	0	1	1	1	1	7	1	0	0	0	1	2	1	1	2	1	1	2	14	0.824
36	Tatebe, 2020	1	1	1	0	1	1	0	0	1	1	1	1	7	1	0	0	0	1	2	0	1	1	1	1	2	13	0.765
37	Teegen, 2000	1	1	1	0	1	1	0	0	0	1	1	1	6	1	0	0	1	1	3	1	0	1	0	0	0	11	0.647
38	Tremblay, 2020	1	1	1	0	1	1	0	0	1	1	1	1	7	1	0	0	1	1	3	0	0	0	1	1	2	13	0.765
39	van der Ploeg, 2003	1	1	1	0	1	1	1	0	1	1	1	0	7	1	0	0	0	1	2	1	1	2	1	0	1	14	0.824
40	Yip, 2016a	1	1	1	1	1	1	0	0	1	1	1	1	8	1	0	0	1	1	3	0	1	1	1	1	2	15	0.882
41	Yip, 2016b	1	1	1	1	1	1	0	0	1	1	1	1	8	1	0	0	1	1	3	0	1	1	1	1	2	15	0.882
